# Supplementary material for: Combined Effects of PVDF/PEO-EC GEL Polymer Electrolytes for High-Performance Hybrid Electrochemical Supercapacitors
Source: Polymers (Basel). 2026 Feb 14;18(4):485. doi: 10.3390/polym18040485 (PMC12943987; doi:10.3390/polym18040485)
Supplement: Supplementary file 1 [file polymers-18-00485-s001.zip]

Archive with 1 entries (1 files):
- polymers-4097219-supplementary.pdf
